# Supplementary material for: Mathematical Modeling of Cortical Neurogenesis Reveals that the Founder Population does not Necessarily Scale with Neurogenic Output
Source: Cereb Cortex. 2018 Apr 21;28(7):2540–50. doi: 10.1093/cercor/bhy068 (PMC5998983; doi:10.1093/cercor/bhy068)
Supplement: Supplementary Data [file bhy068suppl_1.zip]

Archive with 2 entries (2 files):
- SupFigures_highres.pdf
- Picco_CerebralCortex_SupplMat.pdf
